# Supplementary material for: Emerging Cross-Resistance to Cefiderocol and Ceftazidime-Avibactam in KPC-Producing Klebsiella pneumoniae During Ceftazidime-Avibactam Therapy
Source: Antibiotics (Basel). 2026 Jul 17;15(7):701. doi: 10.3390/antibiotics15070701 (PMC13405771; doi:10.3390/antibiotics15070701)
Supplement: Supplementary file 1 [file antibiotics-15-00701-s001.zip]

Archive with 2 entries (2 files):
- Table S2 Figure S1.pdf
- Table S1.xlsx
