# Supplementary material for: Emerging Cross-Resistance to Cefiderocol and Ceftazidime-Avibactam in KPC-Producing Klebsiella pneumoniae During Ceftazidime-Avibactam Therapy
Source: Antibiotics (Basel). 2026 Jul 17;15(7):701. doi: 10.3390/antibiotics15070701 (PMC13405771; doi:10.3390/antibiotics15070701)
Supplement: Supplementary file 1 [file antibiotics-15-00701-s001.zip › Table S1.xlsx]

## Sheet: Hoja1
Table S1. Variant calling results of the isolates.
Post-therapy vs Pre-therapy	Reference Position	Type	Length	Reference	Allele	Zygosity	Count	Coverage	Frequency	Forward/reverse balance	Average quality	Overlapping annotations	Coding region change	Amino acid change	Product
966 vs 943	9046	SNV	1	C	A	Homozygous	127	127	100	0.5	36.06	CDS: blaKPC-3, Gene: blaKPC-3	gnl|Bakta|JOMEOE_19655:c.532G>T	gnl|Bakta|JOMEOE_19655:p.Asp178Tyr	β-lactamase
	102036	SNV	1	G	A	Homozygous	452	452	100	0.48	36.31	CDS: fimD, Gene: fimD	gnl|Bakta|JOMEOE_21755:c.779C>T	gnl|Bakta|JOMEOE_21755:p.Ala260Val	Type 1 fimbriae anchoring protein
	411140	SNV	1	A	T	Homozygous	611	612	99.84	0.49	36.29	CDS: gatD, Gene: gatD	gnl|Bakta|JOMEOE_03855:c.484A>T	gnl|Bakta|JOMEOE_03855:p.Lys162*	Galactitol-1-phosphate dehydrogenase
	273399	SNV	1	C	G	Homozygous	618	619	99.84	0.19	36.4	CDS: hcp, Gene: hcp	gnl|Bakta|JOMEOE_01395:c.844C>G	gnl|Bakta|JOMEOE_01395:p.Gln282Glu	Hydroxylamine reductase
	127341	SNV	1	A	C	Homozygous	377	377	100	0.37	36.75	CDS: JOMEOE_06835, Gene: JOMEOE_06835	gnl|Bakta|JOMEOE_06835:c.615A>C	gnl|Bakta|JOMEOE_06835:p.*205Cys
	48394	SNV	1	A	T	Homozygous	387	387	100	0.39	35.6	CDS: JOMEOE_22050, Gene: JOMEOE_22050	gnl|Bakta|JOMEOE_22050:c.310T>A	gnl|Bakta|JOMEOE_22050:p.Phe104Ile
	70820	SNV	1	G	A	Homozygous	583	583	100	0.5	36.07	CDS: oppC, Gene: oppC	gnl|Bakta|JOMEOE_15245:c.841G>A	gnl|Bakta|JOMEOE_15245:p.Val281Met	Oligopeptide transport system permease protein
	75140	SNV	1	A	T	Homozygous	391	391	100	0.35	36.32	CDS: phnE, Gene: phnE	gnl|Bakta|JOMEOE_04930:c.737T>A	gnl|Bakta|JOMEOE_04930:p.Leu246Gln	Phosphate-import permease protein PhnE
	39404	SNV	1	A	T	Homozygous	546	546	100	0.3	36.01	CDS: phoQ, Gene: phoQ	gnl|Bakta|JOMEOE_00365:c.583A>T	gnl|Bakta|JOMEOE_00365:p.Ile195Phe	PhoP/PhoQ regulator MgrB
	76926	SNV	1	C	A	Homozygous	249	261	95.4	0.24	35.75	CDS: pqqF, Gene: pqqF	gnl|Bakta|JOMEOE_20140:c.1489C>A	gnl|Bakta|JOMEOE_20140:p.Pro497Thr	Coenzyme PQQ synthesis protein F
	152950	SNV	1	G	A	Homozygous	560	563	99.47	0.33	35.59	CDS: rpiA, Gene: rpiA	gnl|Bakta|JOMEOE_02525:c.65C>T	gnl|Bakta|JOMEOE_02525:p.Thr22Ile	Ribose-5-phosphate isomerase A
	177201	SNV	1	C	G	Homozygous	356	356	100	0.27	36.29	CDS: sdhA, Gene: sdhA	gnl|Bakta|JOMEOE_05435:c.9G>C	gnl|Bakta|JOMEOE_05435:p.Arg3Ser	Succinate dehydrogenase flavoprotein subunit
	199443	SNV	1	A	T	Homozygous	793	793	100	0.49	36.36	CDS: sgrR, Gene: sgrR	gnl|Bakta|JOMEOE_05545:c.920T>A	gnl|Bakta|JOMEOE_05545:p.Val307Asp	HTH-type transcriptional regulator
	200792	SNV	1	C	T	Homozygous	458	458	100	0.42	36.14	CDS: ubiX, Gene: ubiX	gnl|Bakta|JOMEOE_12355:c.527G>A	gnl|Bakta|JOMEOE_12355:p.Gly176Asp	Flavin prenyltransferase
	145603	SNV	1	G	C	Homozygous	391	391	100	0.47	36.42	CDS: ves, Gene: ves	gnl|Bakta|JOMEOE_20960:c.277C>G	gnl|Bakta|JOMEOE_20960:p.Leu93Val	Various environmental stresses-induced protein
	79170	SNV	1	C	T	Homozygous	741	742	99.87	0.16	36.24	CDS: yjcC, Gene: yjcC	gnl|Bakta|JOMEOE_22830:c.1175C>T	gnl|Bakta|JOMEOE_22830:p.Thr392Ile	YjcB protein
	1839	SNV	1	A	T	Homozygous	161	161	100	0.49	35.88	Gene: higA, CDS: higA	gnl|Bakta|JOMEOE_27195:c.172A>T	gnl|Bakta|JOMEOE_27195:p.Arg58Trp	Antitoxin HigA
	18	SNV	1	T	G	Homozygous	46	46	100	0.2	36.48	Gene: traU, CDS: traU	gnl|Bakta|JOMEOE_23480:c.5T>G	gnl|Bakta|JOMEOE_23480:p.Val2Gly	Conjugal transfer pilus assembly protein
171513 vs 170942	252304	SNV	1	G	A	Homozygous	341	341	100	0.43	35.87	CDS: phnE, Gene: phnE	gnl|Bakta|ANFMIN_04205:c.859G>A	gnl|Bakta|ANFMIN_04205:p.Val287Met	Phosphate-import permease protein PhnE
	107032	SNV	1	T	G	Homozygous	410	410	100	0.44	36.5	CDS: mrdA, Gene: mrdA	gnl|Bakta|ANFMIN_04695:c.1061A>C	gnl|Bakta|ANFMIN_04695:p.Asp354Ala	Peptidoglycan D,D-transpeptidase MrdA
	9132	Deletion	3	TCA	-	Homozygous	102	102	100	0.41	34.43	CDS: blaKPC-3, Gene: blaKPC-3	gnl|Bakta|ANFMIN_18895:c.503_505del	gnl|Bakta|ANFMIN_18895:p.Leu168_Asn169delinsHis	β-lactamase
175871 vs 175691	82422	SNV	1	A	C	Homozygous	397	397	100	0.43	36.64	CDS: mrdA, Gene: mrdA	gnl|Bakta|IFCOAO_17640:c.1061A>C	gnl|Bakta|IFCOAO_17640:p.Asp354Ala	Peptidoglycan D,D-transpeptidase MrdA
	9046	SNV	1	C	A	Homozygous	253	254	99.61	0.47	35.91	CDS: blaKPC-3, Gene: blaKPC-3	gnl|Bakta|IFCOAO_25115:c.532G>T	gnl|Bakta|IFCOAO_25115:p.Asp178Tyr	β-lactamase
180510 vs 180130	29033	SNV	1	C	A	Homozygous	287	288	99.65	0.38	36.5	CDS: lysR, Gene: lysR	gnl|Bakta|HIJPIH_06115:c.304C>A	gnl|Bakta|HIJPIH_06115:p.Pro102Thr	Transcriptional activator protein LysR
	28243	SNV	1	G	A	Homozygous	146	146	100	0.46	36.18	CDS: blaKPC-3, Gene: blaKPC-3	gnl|Bakta|HIJPIH_22255:c.511G>A	gnl|Bakta|HIJPIH_22255:p.Ala171Thr	β-lactamase
183111 vs 182834	9294	SNV	1	G	A	Homozygous	542	545	99.45	0.43	35.65	CDS: ecpD, Gene: ecpD	gnl|Bakta|JEELEH_00045:c.160G>A	gnl|Bakta|JEELEH_00045:p.Gly54Ser	Fimbria adhesin EcpD
	155402	SNV	1	C	T	Homozygous	763	763	100	0.39	36.26	CDS: rimL, Gene: rimL	gnl|Bakta|JEELEH_00780:c.665G>A	gnl|Bakta|JEELEH_00780:p.Gly222Asp	Ribosomal-protein-L7p-serine acetyltransferase
	115430	SNV	1	T	C	Homozygous	464	464	100	0.34	36.64	CDS: mrdA, Gene: mrdA	gnl|Bakta|JEELEH_04710:c.1124A>G	gnl|Bakta|JEELEH_04710:p.His375Arg	Peptidoglycan D,D-transpeptidase MrdA
	60342	SNV	1	C	T	Homozygous	470	470	100	0.35	36.36	CDS: ldtA, Gene: ldtA	gnl|Bakta|JEELEH_06035:c.883C>T	gnl|Bakta|JEELEH_06035:p.Gln295*	L,D-transpeptidase
	60612	Insertion	1	-	T	Homozygous	546	591	92.39	0.25	35.95	CDS: JEELEH_06040, Gene: JEELEH_06040	gnl|Bakta|JEELEH_06040:c.225dup	gnl|Bakta|JEELEH_06040:p.Asp76fs
	192948	SNV	1	G	A	Homozygous	547	547	100	0.34	36.45	CDS: cirA, Gene: cirA	gnl|Bakta|JEELEH_06745:c.797C>T	gnl|Bakta|JEELEH_06745:p.Pro266Leu	Catecholate siderophore receptor CirA
	227356	SNV	1	C	T	Homozygous	449	450	99.78	0.4	36.31	CDS: tssK, Gene: tssK	gnl|Bakta|JEELEH_06895:c.1183C>T	gnl|Bakta|JEELEH_06895:p.Pro395Ser	Type VI secretion system baseplate subunit TssK
	29334	SNV	1	T	C	Homozygous	632	632	100	0.43	36.6	CDS: fucP, Gene: fucP	gnl|Bakta|JEELEH_09220:c.238A>G	gnl|Bakta|JEELEH_09220:p.Arg80Gly	L-fucose mutarotase
	99051	SNV	1	T	G	Homozygous	508	508	100	0.44	36.43	CDS: mutS, Gene: mutS	gnl|Bakta|JEELEH_09530:c.343A>C	gnl|Bakta|JEELEH_09530:p.Thr115Pro	DNA mismatch repair protein MutS
	395710	Insertion	1	-	C	Homozygous	479	522	91.76	0.46	36.65	CDS: JEELEH_11790, Gene: JEELEH_11790	gnl|Bakta|JEELEH_11790:c.1029dup	gnl|Bakta|JEELEH_11790:p.Ile344fs
	440042	Insertion	1	-	G	Homozygous	628	648	96.91	0.22	36.45	CDS: fbaB, Gene: fbaB	gnl|Bakta|JEELEH_11990:c.191dup	gnl|Bakta|JEELEH_11990:p.Thr65fs	Fructose-bisphosphate aldolase
	166209	SNV	1	A	G	Homozygous	1004	1004	100	0.22	36.52	CDS: uxaC, Gene: uxaC	gnl|Bakta|JEELEH_13245:c.209T>C	gnl|Bakta|JEELEH_13245:p.Val70Ala	Uronate isomerase
	24802	Insertion	1	-	C	Homozygous	571	623	91.65	0.34	36.45	CDS: JEELEH_16260, Gene: JEELEH_16260	gnl|Bakta|JEELEH_16260:c.145dup	gnl|Bakta|JEELEH_16260:p.Leu49fs
	195398	SNV	1	C	T	Homozygous	400	400	100	0.44	35.74	CDS: JEELEH_19530, Gene: JEELEH_19530	gnl|Bakta|JEELEH_19530:c.500G>A	gnl|Bakta|JEELEH_19530:p.Gly167Asp
	220110	SNV	1	C	T	Homozygous	893	893	100	0.44	36.22	CDS: phoH, Gene: phoH	gnl|Bakta|JEELEH_19640:c.556C>T	gnl|Bakta|JEELEH_19640:p.Gln186*	Protein PhoH, Phosphate starvation-inducible protein PsiH
	63071	SNV	1	A	G	Homozygous	755	755	100	0.39	36.44	CDS: msrA, Gene: msrA	gnl|Bakta|JEELEH_20005:c.568T>C	gnl|Bakta|JEELEH_20005:p.Tyr190His	Peptide methionine sulfoxide reductase MsrA
	9478	SNV	1	C	T	Homozygous	325	325	100	0.44	36.22	CDS: JEELEH_21015, Gene: JEELEH_21015	gnl|Bakta|JEELEH_21015:c.445G>A	gnl|Bakta|JEELEH_21015:p.Asp149Asn
	9944	SNV	1	G	A	Homozygous	833	833	100	0.27	36.18	Gene: ycjR, CDS: ycjR	gnl|Bakta|JEELEH_23130:c.643C>T	gnl|Bakta|JEELEH_23130:p.Arg215Cys	3-dehydro-D-guloside 4-epimerase
	54370	SNV	1	A	G	Homozygous	645	645	100	0.44	36.5	CDS: yacL, Gene: yacL	gnl|Bakta|JEELEH_26150:c.239A>G	gnl|Bakta|JEELEH_26150:p.Glu80Gly	Protein YacL
	5225	SNV	1	A	G	Homozygous	111	112	99.11	0.32	36.24	CDS: traV, Gene: traV	gnl|Bakta|JEELEH_26255:c.149A>G	gnl|Bakta|JEELEH_26255:p.Glu50Gly	Conjugal transfer protein TraV
	9067	SNV	1	C	T	Homozygous	165	165	100	0.41	36.27	Gene: blaKPC-3, CDS: blaKPC-3	gnl|Bakta|JEELEH_26775:c.511G>A	gnl|Bakta|JEELEH_26775:p.Ala171Thr	β-lactamase
	4883	Deletion	1	A	-	Homozygous	696	719	96.8	0.4	34.47	Gene: JEELEH_27445, CDS: JEELEH_27445	gnl|Bakta|JEELEH_27445:c.1080del	gnl|Bakta|JEELEH_27445:p.Pro361fs
183358 vs 182834	9294	SNV	1	G	A	Homozygous	583	583	100	0.47	35.48	CDS: ecpD, Gene: ecpD	gnl|Bakta|JEELEH_00045:c.160G>A	gnl|Bakta|JEELEH_00045:p.Gly54Ser	Fimbria adhesin EcpD
	108566	SNV	1	A	G	Homozygous	506	507	99.8	0.45	36.48	CDS: cyoB, Gene: cyoB	gnl|Bakta|JEELEH_00550:c.823T>C	gnl|Bakta|JEELEH_00550:p.Tyr275His	Cytochrome O ubiquinol oxidase subunit
	52087	SNV	1	A	G	Homozygous	544	544	100	0.44	36.43	CDS: yjcB, Gene: yjcB	gnl|Bakta|JEELEH_01600:c.181A>G	gnl|Bakta|JEELEH_01600:p.Ile61Val	YjcB protein
	13041	SNV	1	G	A	Homozygous	586	586	100	0.49	36.22	CDS: rnfC, Gene: rnfC	gnl|Bakta|JEELEH_02260:c.889G>A	gnl|Bakta|JEELEH_02260:p.Ala297Thr	Ion-translocating oxidoreductase complex subunit C
	101855	SNV	1	C	T	Homozygous	686	687	99.85	0.45	36.37	CDS: ytcA, Gene: ytcA	gnl|Bakta|JEELEH_02665:c.52C>T	gnl|Bakta|JEELEH_02665:p.Pro18Ser	Protein YtcA
	102936	SNV	1	G	A	Homozygous	476	477	99.79	0.46	36.19	CDS: mdtN, Gene: mdtN	gnl|Bakta|JEELEH_02670:c.854G>A	gnl|Bakta|JEELEH_02670:p.Gly285Asp	Multidrug transporter subunit MdtN
	54356	SNV	1	A	G	Homozygous	582	582	100	0.2	36.69	CDS: adhE, Gene: adhE	gnl|Bakta|JEELEH_03500:c.1429A>G	gnl|Bakta|JEELEH_03500:p.Thr477Ala	Aldehyde-alcohol dehydrogenase
	29272	SNV	1	C	T	Homozygous	591	592	99.83	0.38	36.31	CDS: fabG, Gene: fabG	gnl|Bakta|JEELEH_04320:c.523G>A	gnl|Bakta|JEELEH_04320:p.Ala175Thr	3-oxoacyl-[acyl-carrier-protein] reductase
	115430	SNV	1	T	C	Homozygous	452	453	99.78	0.36	36.44	CDS: mrdA, Gene: mrdA	gnl|Bakta|JEELEH_04710:c.1124A>G	gnl|Bakta|JEELEH_04710:p.His375Arg	Peptidoglycan D,D-transpeptidase MrdA
	314506	SNV	1	C	T	Homozygous	402	403	99.75	0.42	36.19	CDS: narK, Gene: narK	gnl|Bakta|JEELEH_05690:c.1144G>A	gnl|Bakta|JEELEH_05690:p.Gly382Arg	Nitrate/nitrite transporter
	326072	SNV	1	C	T	Homozygous	551	553	99.64	0.36	35.98	CDS: fucP, Gene: fucP	gnl|Bakta|JEELEH_05735:c.815G>A	gnl|Bakta|JEELEH_05735:p.Gly272Asp	L-fucose mutarotase
	60342	SNV	1	C	T	Homozygous	437	438	99.77	0.42	36.01	CDS: ldtA, Gene: ldtA	gnl|Bakta|JEELEH_06035:c.883C>T	gnl|Bakta|JEELEH_06035:p.Gln295*	L,D-transpeptidase
	227356	SNV	1	C	T	Homozygous	515	515	100	0.43	36.21	CDS: tssK, Gene: tssK	gnl|Bakta|JEELEH_06895:c.1183C>T	gnl|Bakta|JEELEH_06895:p.Pro395Ser	Type VI secretion system baseplate subunit TssK
	264542	SNV	1	A	C	Homozygous	369	370	99.73	0.5	36.48	CDS: ribE, Gene: ribE	gnl|Bakta|JEELEH_08220:c.185A>C	gnl|Bakta|JEELEH_08220:p.Asp62Ala	6,7-dimethyl-8-ribityllumazine synthase
	414980	SNV	1	A	G	Homozygous	475	478	99.37	0.47	36.52	CDS: ddpA, Gene: ddpA	gnl|Bakta|JEELEH_08960:c.911T>C	gnl|Bakta|JEELEH_08960:p.Leu304Pro	ABC transporter substrate-binding protein
	29334	SNV	1	T	C	Homozygous	443	443	100	0.36	36.62	CDS: fucP, Gene: fucP	gnl|Bakta|JEELEH_09220:c.238A>G	gnl|Bakta|JEELEH_09220:p.Arg80Gly	L-fucose mutarotase
	99051	SNV	1	T	G	Homozygous	555	558	99.46	0.4	36.63	CDS: mutS, Gene: mutS	gnl|Bakta|JEELEH_09530:c.343A>C	gnl|Bakta|JEELEH_09530:p.Thr115Pro	DNA mismatch repair protein MutS
	208132	SNV	1	T	C	Homozygous	448	449	99.78	0.4	36.54	CDS: ligA, Gene: ligA	gnl|Bakta|JEELEH_10940:c.521T>C	gnl|Bakta|JEELEH_10940:p.Val174Ala	DNA ligase
	440042	Insertion	1	-	G	Homozygous	489	508	96.26	0.21	36.58	CDS: fbaB, Gene: fbaB	gnl|Bakta|JEELEH_11990:c.191dup	gnl|Bakta|JEELEH_11990:p.Thr65fs	fructose-bisphosphate aldolase
	445632	SNV	1	C	T	Homozygous	410	410	100	0.45	35.62	CDS: purR, Gene: purR	gnl|Bakta|JEELEH_12010:c.662C>T	gnl|Bakta|JEELEH_12010:p.Ala221Val	HTH-type transcriptional repressor PurR
	166209	SNV	1	A	G	Homozygous	893	894	99.89	0.2	36.61	CDS: uxaC, Gene: uxaC	gnl|Bakta|JEELEH_13245:c.209T>C	gnl|Bakta|JEELEH_13245:p.Val70Ala	Uronate isomerase
	137212	SNV	1	A	G	Homozygous	642	646	99.38	0.34	36.55	CDS: malT, Gene: malT	gnl|Bakta|JEELEH_15490:c.127T>C	gnl|Bakta|JEELEH_15490:p.Tyr43His	HTH-type transcriptional regulator MalT
	155060	SNV	1	C	T	Homozygous	587	587	100	0.42	35.53	CDS: envZ, Gene: envZ	gnl|Bakta|JEELEH_15560:c.1165C>T	gnl|Bakta|JEELEH_15560:p.Pro389Ser	Sensor histidine kinase EnvZ
	162801	SNV	1	C	T	Homozygous	555	555	100	0.49	35.94	CDS: mrcA, Gene: mrcA	gnl|Bakta|JEELEH_15595:c.2179G>A	gnl|Bakta|JEELEH_15595:p.Ala727Thr	Penicillin-binding protein 1A
	184056	SNV	1	A	G	Homozygous	683	683	100	0.41	36.21	CDS: pabA, Gene: pabA	gnl|Bakta|JEELEH_15700:c.53A>G	gnl|Bakta|JEELEH_15700:p.Tyr18Cys	Para-aminobenzoate synthase, amidotransferase component
	68532	SNV	1	A	G	Homozygous	676	676	100	0.32	36.29	CDS: pfkA, Gene: pfkA	gnl|Bakta|JEELEH_16475:c.956T>C	gnl|Bakta|JEELEH_16475:p.Leu319Pro	ATP-dependent 6-phosphofructokinase
	18019	SNV	1	C	T	Homozygous	529	535	98.88	0.36	35.87	CDS: JEELEH_17015, Gene: JEELEH_17015	gnl|Bakta|JEELEH_17015:c.77C>T	gnl|Bakta|JEELEH_17015:p.Thr26Met
	94231	SNV	1	T	C	Homozygous	476	477	99.79	0.49	36.45	CDS: phnW, Gene: phnW	gnl|Bakta|JEELEH_18380:c.971A>G	gnl|Bakta|JEELEH_18380:p.Gln324Arg	2-aminoethylphosphonate--pyruvate transaminase
	165454	SNV	1	C	T	Homozygous	583	585	99.66	0.32	36.44	CDS: yccC, Gene: yccC	gnl|Bakta|JEELEH_19375:c.1375G>A	gnl|Bakta|JEELEH_19375:p.Val459Ile	Cryptic autophosphorylating protein tyrosine kinase Etk
	220110	SNV	1	C	T	Homozygous	771	774	99.61	0.42	36.13	CDS: phoH, Gene: phoH	gnl|Bakta|JEELEH_19640:c.556C>T	gnl|Bakta|JEELEH_19640:p.Gln186*	Protein PhoH, Phosphate starvation-inducible protein PsiH
	63071	SNV	1	A	G	Homozygous	591	591	100	0.4	36.49	CDS: msrA, Gene: msrA	gnl|Bakta|JEELEH_20005:c.568T>C	gnl|Bakta|JEELEH_20005:p.Tyr190His	Peptide methionine sulfoxide reductase MsrA
	104144	SNV	1	G	A	Homozygous	475	475	100	0.42	35.94	CDS: tam, Gene: tam	gnl|Bakta|JEELEH_21475:c.196G>A	gnl|Bakta|JEELEH_21475:p.Ala66Thr	Trans-aconitate 2-methyltransferase
	39555	SNV	1	C	T	Homozygous	420	421	99.76	0.45	35.4	CDS: yceG, Gene: yceG	gnl|Bakta|JEELEH_21975:c.119C>T	gnl|Bakta|JEELEH_21975:p.Thr40Ile	Endolytic murein transglycosylase
	105299	SNV	1	C	T	Homozygous	554	554	100	0.41	36.2	CDS: lpxP, Gene: lpxP	gnl|Bakta|JEELEH_22285:c.751C>T	gnl|Bakta|JEELEH_22285:p.His251Tyr	Lipid A biosynthesis acyltransferase
	76390	SNV	1	G	A	Homozygous	456	457	99.78	0.25	36.34	CDS: lpxB, Gene: lpxB	gnl|Bakta|JEELEH_22705:c.871G>A	gnl|Bakta|JEELEH_22705:p.Val291Ile	Lipid-A-disaccharide synthase
	1662	SNV	1	T	C	Homozygous	305	305	100	0.35	36.53	Gene: sUL1, CDS: sUL1	gnl|Bakta|JEELEH_23090:c.737T>C	gnl|Bakta|JEELEH_23090:p.Val246Ala	Dihydropteroate synthase
	9944	SNV	1	G	A	Homozygous	709	709	100	0.27	36.27	Gene: ycjR, CDS: ycjR	gnl|Bakta|JEELEH_23130:c.643C>T	gnl|Bakta|JEELEH_23130:p.Arg215Cys	3-dehydro-D-guloside 4-epimerase
	54370	SNV	1	A	G	Homozygous	580	581	99.83	0.44	36.4	CDS: yacL, Gene: yacL	gnl|Bakta|JEELEH_26150:c.239A>G	gnl|Bakta|JEELEH_26150:p.Glu80Gly	Protein YacL
	9734	SNV	1	G	A	Homozygous	147	148	99.32	0.12	36.18	CDS: JEELEH_26285, Gene: JEELEH_26285	gnl|Bakta|JEELEH_26285:c.199C>T	gnl|Bakta|JEELEH_26285:p.Arg67Cys
	9067	SNV	1	C	T	Homozygous	840	840	100	0.39	36.03	Gene: blaKPC-3, CDS: blaKPC-3	gnl|Bakta|JEELEH_26775:c.511G>A	gnl|Bakta|JEELEH_26775:p.Ala171Thr	β-lactamase
	9075	SNV	1	A	G	Homozygous	878	879	99.89	0.4	36.48	Gene: blaKPC-3, CDS: blaKPC-3	gnl|Bakta|JEELEH_26775:c.503T>C	gnl|Bakta|JEELEH_26775:p.Leu168Pro	β-lactamase
	4883	Deletion	1	A	-	Homozygous	654	680	96.18	0.4	34.32	Gene: JEELEH_27445, CDS: JEELEH_27445	gnl|Bakta|JEELEH_27445:c.1080del	gnl|Bakta|JEELEH_27445:p.Pro361fs
183483 vs 182834	9046	SNV	1	C	A	Homozygous	189	191	98.95	0.42	34.97	Gene: blaKPC-3, CDS: blaKPC-3	gnl|Bakta|JEELEH_26775:c.532G>T	gnl|Bakta|JEELEH_26775:p.Asp178Tyr	β-lactamase
183860 vs 182834	9294	SNV	1	G	A	Homozygous	617	617	100	0.4	35.54	CDS: ecpD, Gene: ecpD	gnl|Bakta|JEELEH_00045:c.160G>A	gnl|Bakta|JEELEH_00045:p.Gly54Ser	Fimbria adhesin EcpD
	27231	SNV	1	A	G	Homozygous	397	397	100	0.43	36.37	CDS: tauA, Gene: tauA	gnl|Bakta|JEELEH_00130:c.593A>G	gnl|Bakta|JEELEH_00130:p.Glu198Gly	Taurine-binding periplasmic protein TauA
	98033	Deletion	1	G	-	Homozygous	367	389	94.34	0.27	29.96	CDS: araJ, Gene: araJ	gnl|Bakta|JEELEH_00495:c.580del	gnl|Bakta|JEELEH_00495:p.Leu194fs	MFS transporter AraJ
	111574	SNV	1	G	A	Homozygous	639	647	98.76	0.3	36.23	CDS: ampG, Gene: ampG	gnl|Bakta|JEELEH_00560:c.734C>T	gnl|Bakta|JEELEH_00560:p.Thr245Ile	Anhydromuropeptide permease
	160594	SNV	1	C	T	Homozygous	818	818	100	0.38	36.37	CDS: acrB, Gene: acrB	gnl|Bakta|JEELEH_00810:c.2579G>A	gnl|Bakta|JEELEH_00810:p.Gly860Glu	Efflux pump membrane transporter
	101320	SNV	1	T	C	Homozygous	640	640	100	0.35	36.51	CDS: azlC, Gene: azlC	gnl|Bakta|JEELEH_01815:c.166T>C	gnl|Bakta|JEELEH_01815:p.*56Gln	Azaleucine resistance protein AzlC
	25184	SNV	1	A	G	Homozygous	702	702	100	0.48	36.35	CDS: recB, Gene: recB	gnl|Bakta|JEELEH_02315:c.1738T>C	gnl|Bakta|JEELEH_02315:p.Tyr580His	RecBCD enzyme subunit RecB
	141710	SNV	1	G	A	Homozygous	695	697	99.71	0.3	36.26	CDS: gcvT, Gene: gcvT	gnl|Bakta|JEELEH_02875:c.734C>T	gnl|Bakta|JEELEH_02875:p.Ser245Phe	Aminomethyltransferase
	177514	SNV	1	T	C	Homozygous	570	570	100	0.45	35.99	CDS: araJ, Gene: araJ	gnl|Bakta|JEELEH_03045:c.1127T>C	gnl|Bakta|JEELEH_03045:p.Val376Ala	MFS transporter AraJ
	13431	SNV	1	A	G	Homozygous	475	485	97.94	0.34	36.62	CDS: tssH, Gene: tssH	gnl|Bakta|JEELEH_03290:c.308A>G	gnl|Bakta|JEELEH_03290:p.Asp103Gly	Type VI secretion system ATPase TssH
	14160	SNV	1	A	G	Homozygous	351	356	98.6	0.49	36.69	CDS: bdcA, Gene: bdcA	gnl|Bakta|JEELEH_03295:c.239T>C	gnl|Bakta|JEELEH_03295:p.Val80Ala	SDR family oxidoreductase
	54075	SNV	1	A	G	Homozygous	402	403	99.75	0.4	36.43	CDS: adhE, Gene: adhE	gnl|Bakta|JEELEH_03500:c.1148A>G	gnl|Bakta|JEELEH_03500:p.Tyr383Cys	Aldehyde-alcohol dehydrogenase
	59318	SNV	1	A	G	Homozygous	447	447	100	0.44	36.28	CDS: paaZ, Gene: paaZ	gnl|Bakta|JEELEH_03520:c.1943T>C	gnl|Bakta|JEELEH_03520:p.Val648Ala	Bifunctional protein PaaZ
	155390	SNV	1	A	G	Homozygous	462	470	98.3	0.23	36.45	CDS: JEELEH_03950, Gene: JEELEH_03950	gnl|Bakta|JEELEH_03950:c.26A>G	gnl|Bakta|JEELEH_03950:p.Asp9Gly
	907	SNV	1	A	G	Homozygous	652	652	100	0.12	36.47	CDS: ybdK, Gene: ybdK	gnl|Bakta|JEELEH_04195:c.1096T>C	gnl|Bakta|JEELEH_04195:p.Cys366Arg	Putative glutamate--cysteine ligase 2
	49129	SNV	1	C	T	Homozygous	522	526	99.24	0.49	36.33	CDS: fepG, Gene: fepG	gnl|Bakta|JEELEH_04395:c.478G>A	gnl|Bakta|JEELEH_04395:p.Ala160Thr	Ferric enterobactin transport system permease FepG
	82871	Insertion	1	-	G	Homozygous	478	504	94.84	0.41	36.52	CDS: serA, Gene: serA	gnl|Bakta|JEELEH_04545:c.385dup	gnl|Bakta|JEELEH_04545:p.Glu129fs	D-3-phosphoglycerate dehydrogenase
	96939	SNV	1	C	G	Homozygous	563	568	99.12	0.36	36.25	CDS: lysR, Gene: lysR	gnl|Bakta|JEELEH_04605:c.311G>C	gnl|Bakta|JEELEH_04605:p.Gly104Ala	Transcriptional activator protein LysR
	115430	SNV	1	T	C	Homozygous	460	462	99.57	0.36	36.58	CDS: mrdA, Gene: mrdA	gnl|Bakta|JEELEH_04710:c.1124A>G	gnl|Bakta|JEELEH_04710:p.His375Arg	Peptidoglycan D,D-transpeptidase MrdA
	129904	SNV	1	C	T	Homozygous	382	382	100	0.49	36.12	CDS: hisM, Gene: hisM	gnl|Bakta|JEELEH_04775:c.49G>A	gnl|Bakta|JEELEH_04775:p.Gly17Ser	Histidine/lysine/arginine/ornithine transport system
	20635	SNV	1	A	G	Homozygous	541	541	100	0.3	35.89	CDS: JEELEH_05860, Gene: JEELEH_05860	gnl|Bakta|JEELEH_05860:c.203A>G	gnl|Bakta|JEELEH_05860:p.Asp68Gly
	60342	SNV	1	C	T	Homozygous	544	544	100	0.41	36.6	CDS: ldtA, Gene: ldtA	gnl|Bakta|JEELEH_06035:c.883C>T	gnl|Bakta|JEELEH_06035:p.Gln295*	L,D-transpeptidase
	80782	Insertion	1	-	C	Homozygous	369	376	98.14	0.34	36.58	CDS: sdiA, Gene: sdiA	gnl|Bakta|JEELEH_06160:c.166dup	gnl|Bakta|JEELEH_06160:p.Arg56fs	Regulatory activator SdiA
	143065	SNV	1	A	G	Homozygous	382	383	99.74	0.36	36.4	CDS: pqiB, Gene: pqiB	gnl|Bakta|JEELEH_06505:c.1850T>C	gnl|Bakta|JEELEH_06505:p.Leu617Pro	Intermembrane transport protein PqiB
	177576	SNV	1	G	A	Homozygous	605	606	99.83	0.38	36.48	CDS: minD, Gene: minD	gnl|Bakta|JEELEH_06670:c.130C>T	gnl|Bakta|JEELEH_06670:p.Arg44Cys	Septum site-determining protein MinD
	226568	SNV	1	A	G	Homozygous	529	534	99.06	0.29	36.48	CDS: tssK, Gene: tssK	gnl|Bakta|JEELEH_06895:c.395A>G	gnl|Bakta|JEELEH_06895:p.Gln132Arg	Type VI secretion system baseplate subunit TssK
	227072	SNV	1	C	T	Homozygous	555	557	99.64	0.47	36.16	CDS: tssK, Gene: tssK	gnl|Bakta|JEELEH_06895:c.899C>T	gnl|Bakta|JEELEH_06895:p.Pro300Leu	Type VI secretion system baseplate subunit TssK
	227356	SNV	1	C	T	Homozygous	517	519	99.61	0.43	35.84	CDS: tssK, Gene: tssK	gnl|Bakta|JEELEH_06895:c.1183C>T	gnl|Bakta|JEELEH_06895:p.Pro395Ser	Type VI secretion system baseplate subunit TssK
	194124	SNV	1	A	G	Homozygous	403	403	100	0.49	36.43	CDS: cccA, Gene: cccA	gnl|Bakta|JEELEH_07835:c.724A>G	gnl|Bakta|JEELEH_07835:p.Thr242Ala	Vacuolar iron transporter cccA
	200363	SNV	1	A	G	Homozygous	389	392	99.23	0.34	36.66	CDS: nrfF, Gene: nrfF	gnl|Bakta|JEELEH_07875:c.304A>G	gnl|Bakta|JEELEH_07875:p.Thr102Ala	Formate-dependent nitrite reductase complex subunit NrfF
	388145	SNV	1	C	T	Homozygous	381	382	99.74	0.43	35.9	CDS: narZ, Gene: narZ	gnl|Bakta|JEELEH_08840:c.316G>A	gnl|Bakta|JEELEH_08840:p.Ala106Thr	nitrate reductase (quinone)
	415056	SNV	1	T	C	Homozygous	421	421	100	0.44	36.57	CDS: ddpA, Gene: ddpA	gnl|Bakta|JEELEH_08960:c.835A>G	gnl|Bakta|JEELEH_08960:p.Thr279Ala	ABC transporter substrate-binding protein
	29334	SNV	1	T	C	Homozygous	548	548	100	0.44	36.47	CDS: fucP, Gene: fucP	gnl|Bakta|JEELEH_09220:c.238A>G	gnl|Bakta|JEELEH_09220:p.Arg80Gly	L-fucose mutarotase
	99051	SNV	1	T	G	Homozygous	544	544	100	0.39	36.49	CDS: mutS, Gene: mutS	gnl|Bakta|JEELEH_09530:c.343A>C	gnl|Bakta|JEELEH_09530:p.Thr115Pro	DNA mismatch repair protein MutS
	108849	SNV	1	A	G	Homozygous	802	802	100	0.27	36.49	CDS: ilvB, Gene: ilvB	gnl|Bakta|JEELEH_09575:c.674T>C	gnl|Bakta|JEELEH_09575:p.Val225Ala	Acetolactate synthase
	269001	SNV	1	C	T	Homozygous	503	504	99.8	0.38	36	CDS: hisP, Gene: hisP	gnl|Bakta|JEELEH_11250:c.298C>T	gnl|Bakta|JEELEH_11250:p.His100Tyr	Histidine ABC transporter
	395710	Insertion	1	-	C	Homozygous	590	653	90.35	0.48	36.67	CDS: JEELEH_11790, Gene: JEELEH_11790	gnl|Bakta|JEELEH_11790:c.1029dup	gnl|Bakta|JEELEH_11790:p.Ile344fs
	440042	Insertion	1	-	G	Homozygous	632	655	96.49	0.22	36.7	CDS: fbaB, Gene: fbaB	gnl|Bakta|JEELEH_11990:c.191dup	gnl|Bakta|JEELEH_11990:p.Thr65fs	Fructose-bisphosphate aldolase
	445632	SNV	1	C	T	Homozygous	425	425	100	0.49	35.98	CDS: purR, Gene: purR	gnl|Bakta|JEELEH_12010:c.662C>T	gnl|Bakta|JEELEH_12010:p.Ala221Val	HTH-type transcriptional repressor PurR
	494614	Insertion	1	-	A	Homozygous	745	813	91.64	0.28	36.47	CDS: JEELEH_12190, Gene: JEELEH_12190	gnl|Bakta|JEELEH_12190:c.1432dup	gnl|Bakta|JEELEH_12190:p.Thr478fs
	496762	SNV	1	A	G	Homozygous	424	432	98.15	0.42	36.72	CDS: wbaP, Gene: wbaP	gnl|Bakta|JEELEH_12195:c.1313A>G	gnl|Bakta|JEELEH_12195:p.Tyr438Cys	Undecaprenyl-phosphate galactose phosphotransferase WbaP
	142381	Deletion	1	A	-	Homozygous	345	355	97.18	0.39	30.81	CDS: viuB, Gene: viuB	gnl|Bakta|JEELEH_13140:c.182del	gnl|Bakta|JEELEH_13140:p.Phe61fs	Vibriobactin utilization protein ViuB
	166209	SNV	1	A	G	Homozygous	1022	1024	99.8	0.23	36.67	CDS: uxaC, Gene: uxaC	gnl|Bakta|JEELEH_13245:c.209T>C	gnl|Bakta|JEELEH_13245:p.Val70Ala	Uronate isomerase
	169662	SNV	1	T	C	Homozygous	497	497	100	0.42	36.59	CDS: yqjA, Gene: yqjA	gnl|Bakta|JEELEH_13260:c.218T>C	gnl|Bakta|JEELEH_13260:p.Leu73Pro	Modulator protein MzrA
	250238	SNV	1	T	C	Homozygous	758	761	99.61	0.32	36.59	CDS: rpoN, Gene: rpoN	gnl|Bakta|JEELEH_13730:c.749T>C	gnl|Bakta|JEELEH_13730:p.Val250Ala	RNA polymerase sigma-54 factor
	6672	SNV	1	A	G	Homozygous	586	586	100	0.48	36.59	CDS: leuA, Gene: leuA	gnl|Bakta|JEELEH_14035:c.260T>C	gnl|Bakta|JEELEH_14035:p.Leu87Pro	2-isopropylmalate synthase
	13933	SNV	1	A	G	Homozygous	360	364	98.9	0.32	36.5	CDS: proW, CDS: proV, Gene: proW, Gene: proV	gnl|Bakta|JEELEH_14070:c.2T>C; gnl|Bakta|JEELEH_14075:c.1197T>C	gnl|Bakta|JEELEH_14070:p.Met1?	Quaternary amine transport ATP-binding protein
	36469	SNV	1	A	G	Homozygous	291	291	100	0.32	35.93	CDS: fimA, Gene: fimA	gnl|Bakta|JEELEH_14185:c.241A>G	gnl|Bakta|JEELEH_14185:p.Ile81Val	Fimbrial subunit
	47242	SNV	1	C	T	Homozygous	520	520	100	0.43	36.19	CDS: araD, Gene: araD	gnl|Bakta|JEELEH_14235:c.226G>A	gnl|Bakta|JEELEH_14235:p.Ala76Thr	L-ribulose-5-phosphate 4-epimerase
	13869	SNV	1	T	C	Homozygous	251	251	100	0.45	36.47	Gene: hsdM, CDS: hsdM	gnl|Bakta|JEELEH_14755:c.353A>G	gnl|Bakta|JEELEH_14755:p.Glu118Gly	site-specific DNA-methyltransferase
	1718	SNV	1	C	T	Homozygous	232	233	99.57	0.49	35.71	CDS: JEELEH_14870, Gene: JEELEH_14870	gnl|Bakta|JEELEH_14870:c.161C>T	gnl|Bakta|JEELEH_14870:p.Pro54Leu
	79332	Deletion	1	C	-	Homozygous	635	685	92.7	0.46	34.8	CDS: perM, Gene: perM	gnl|Bakta|JEELEH_15225:c.682del	gnl|Bakta|JEELEH_15225:p.Val228fs	Permease PerM
	93629	SNV	1	G	A	Homozygous	761	762	99.87	0.37	36.4	CDS: aRO8, Gene: aRO8	gnl|Bakta|JEELEH_15295:c.8C>T	gnl|Bakta|JEELEH_15295:p.Ser3Leu	Aromatic amino acid aminotransferase
	155060	SNV	1	C	T	Homozygous	617	617	100	0.4	35.87	CDS: envZ, Gene: envZ	gnl|Bakta|JEELEH_15560:c.1165C>T	gnl|Bakta|JEELEH_15560:p.Pro389Ser	Sensor histidine kinase EnvZ
	184056	SNV	1	A	G	Homozygous	729	729	100	0.43	36.18	CDS: pabA, Gene: pabA	gnl|Bakta|JEELEH_15700:c.53A>G	gnl|Bakta|JEELEH_15700:p.Tyr18Cys	Para-aminobenzoate synthase, amidotransferase component
	17697	SNV	1	A	G	Homozygous	683	684	99.85	0.46	36.53	CDS: fsa, Gene: fsa	gnl|Bakta|JEELEH_16225:c.163A>G	gnl|Bakta|JEELEH_16225:p.Thr55Ala	Fructose-6-phosphate aldolase
	19811	Insertion	1	-	C	Homozygous	436	481	90.64	0.36	36.83	CDS: rhaT, Gene: rhaT	gnl|Bakta|JEELEH_16235:c.490dup	gnl|Bakta|JEELEH_16235:p.Ala164fs	L-rhamnose-H(+) transport protein
	24802	Insertion	1	-	C	Homozygous	511	559	91.41	0.37	36.58	CDS: JEELEH_16260, Gene: JEELEH_16260	gnl|Bakta|JEELEH_16260:c.145dup	gnl|Bakta|JEELEH_16260:p.Leu49fs
	8415	SNV	1	G	A	Homozygous	680	682	99.71	0.35	36.7	Gene: ramA, CDS: ramA	gnl|Bakta|JEELEH_16655:c.11C>T	gnl|Bakta|JEELEH_16655:p.Ser4Phe	Transcriptional regulator RamA
	11908	SNV	1	T	C	Homozygous	813	813	100	0.24	36.51	Gene: manX, CDS: manX	gnl|Bakta|JEELEH_16680:c.188T>C	gnl|Bakta|JEELEH_16680:p.Val63Ala	PTS system mannose-specific EIIAB component
	33138	Insertion	1	-	G	Homozygous	367	381	96.33	0.33	36.54	Gene: JEELEH_16765, CDS: JEELEH_16765	gnl|Bakta|JEELEH_16765:c.1615dup	gnl|Bakta|JEELEH_16765:p.Val539fs
	60696	SNV	1	C	T	Homozygous	412	412	100	0.49	36.07	CDS: mtlD, Gene: mtlD	gnl|Bakta|JEELEH_17240:c.767C>T	gnl|Bakta|JEELEH_17240:p.Ala256Val	Mannitol-1-phosphate 5-dehydrogenase
	146929	SNV	1	A	G	Homozygous	657	657	100	0.48	36.69	CDS: citA, Gene: citA	gnl|Bakta|JEELEH_17660:c.805T>C	gnl|Bakta|JEELEH_17660:p.Tyr269His	Sensor histidine kinase CitA
	168076	SNV	1	C	G	Homozygous	751	761	98.69	0.49	36.5	CDS: apaH, Gene: apaH	gnl|Bakta|JEELEH_17745:c.118G>C	gnl|Bakta|JEELEH_17745:p.Ala40Pro	Bis(5'-nucleosyl)-tetraphosphatase, symmetrical
	207216	SNV	1	C	T	Homozygous	651	651	100	0.46	36.24	CDS: leuD, Gene: leuD	gnl|Bakta|JEELEH_17905:c.506G>A	gnl|Bakta|JEELEH_17905:p.Arg169His	3-isopropylmalate dehydratase small subunit
	32747	SNV	1	A	G	Homozygous	439	439	100	0.48	36.4	CDS: pstA, Gene: pstA	gnl|Bakta|JEELEH_18075:c.220A>G	gnl|Bakta|JEELEH_18075:p.Thr74Ala	Phosphate transport system permease protein PstA
	102597	SNV	1	A	G	Homozygous	566	566	100	0.38	36.41	CDS: celB, Gene: celB	gnl|Bakta|JEELEH_18425:c.712T>C	gnl|Bakta|JEELEH_18425:p.Cys238Arg	Permease IIC component
	67193	SNV	1	G	A	Homozygous	511	512	99.8	0.32	36.41	CDS: ybjD, Gene: ybjD	gnl|Bakta|JEELEH_19000:c.193G>A	gnl|Bakta|JEELEH_19000:p.Gly65Ser	ATP-dependent endonuclease of the OLD family protein YbjD
	220110	SNV	1	C	T	Homozygous	850	852	99.77	0.45	36.29	CDS: phoH, Gene: phoH	gnl|Bakta|JEELEH_19640:c.556C>T	gnl|Bakta|JEELEH_19640:p.Gln186*	Protein PhoH, Phosphate starvation-inducible protein PsiH
	41060	SNV	1	C	T	Homozygous	669	669	100	0.33	36.37	CDS: ulaG, Gene: ulaG	gnl|Bakta|JEELEH_19870:c.479G>A	gnl|Bakta|JEELEH_19870:p.Arg160His	L-ascorbate-6-phosphate lactonase UlaG
	63071	SNV	1	A	G	Homozygous	723	723	100	0.37	36.4	CDS: msrA, Gene: msrA	gnl|Bakta|JEELEH_20005:c.568T>C	gnl|Bakta|JEELEH_20005:p.Tyr190His	Peptide methionine sulfoxide reductase MsrA
	84423	SNV	1	C	G	Homozygous	359	359	100	0.42	36.77	CDS: ydhS, Gene: ydhS	gnl|Bakta|JEELEH_20735:c.1570G>C	gnl|Bakta|JEELEH_20735:p.Ala524Pro	Putative NAD(P)/FAD-binding protein YdhS
	12893	Insertion	1	-	C	Homozygous	561	582	96.39	0.35	36.36	Gene: ydjL, CDS: ydjL	gnl|Bakta|JEELEH_20860:c.362dup	gnl|Bakta|JEELEH_20860:p.Gly122fs	Oxidoreductase YdjL
	90283	SNV	1	G	A	Homozygous	267	267	100	0.34	35.97	CDS: hpxE, Gene: hpxE	gnl|Bakta|JEELEH_21395:c.556G>A	gnl|Bakta|JEELEH_21395:p.Ala186Thr	Molybdenum cofactor-independent xanthine hydroxylase subunit HpxE
	84188	SNV	1	A	G	Homozygous	575	591	97.29	0.39	36.54	CDS: icd, Gene: icd	gnl|Bakta|JEELEH_22180:c.575A>G	gnl|Bakta|JEELEH_22180:p.Glu192Gly	Isocitrate dehydrogenase [NADP]
	9944	SNV	1	G	A	Homozygous	807	807	100	0.26	36.18	Gene: ycjR, CDS: ycjR	gnl|Bakta|JEELEH_23130:c.643C>T	gnl|Bakta|JEELEH_23130:p.Arg215Cys	3-dehydro-D-guloside 4-epimerase
	53131	SNV	1	A	G	Homozygous	703	704	99.86	0.33	36.42	CDS: rfaQ, Gene: rfaQ	gnl|Bakta|JEELEH_23420:c.77A>G	gnl|Bakta|JEELEH_23420:p.Asp26Gly	Lipopolysaccharide heptosyltransferase 3
	12806	SNV	1	T	C	Homozygous	475	497	95.57	0.25	36.65	CDS: alpA, Gene: alpA	gnl|Bakta|JEELEH_23845:c.118T>C	gnl|Bakta|JEELEH_23845:p.Ser40Pro	AlpA family phage regulatory protein, transcriptional regulator
	38854	SNV	1	T	C	Homozygous	555	556	99.82	0.44	36.57	CDS: gabD, Gene: gabD	gnl|Bakta|JEELEH_23970:c.890T>C	gnl|Bakta|JEELEH_23970:p.Val297Ala	Succinate-semialdehyde dehydrogenase
	4994	SNV	1	G	A	Homozygous	706	706	100	0.33	36.12	CDS: JEELEH_24185, Gene: JEELEH_24185	gnl|Bakta|JEELEH_24185:c.73G>A	gnl|Bakta|JEELEH_24185:p.Asp25Asn
	22527	SNV	1	C	T	Homozygous	664	664	100	0.31	36.11	CDS: treB, Gene: treB	gnl|Bakta|JEELEH_24600:c.124G>A	gnl|Bakta|JEELEH_24600:p.Ala42Thr	PTS system protein
	59767	SNV	1	C	T	Homozygous	442	442	100	0.38	36.46	CDS: trpD, Gene: trpD	gnl|Bakta|JEELEH_25060:c.562G>A	gnl|Bakta|JEELEH_25060:p.Ala188Thr	Anthranilate phosphoribosyltransferase
	144320	SNV	1	A	G	Homozygous	640	651	98.31	0.49	36.31	CDS: JEELEH_25510, Gene: JEELEH_25510	gnl|Bakta|JEELEH_25510:c.482A>G	gnl|Bakta|JEELEH_25510:p.Asp161Gly
	8099	SNV	1	C	T	Homozygous	822	822	100	0.5	36.36	CDS: ftsL, Gene: ftsL	gnl|Bakta|JEELEH_25950:c.836C>T	gnl|Bakta|JEELEH_25950:p.Pro279Leu	Cell division protein FtsL
	54370	SNV	1	A	G	Homozygous	603	603	100	0.44	36.38	CDS: yacL, Gene: yacL	gnl|Bakta|JEELEH_26150:c.239A>G	gnl|Bakta|JEELEH_26150:p.Glu80Gly	Protein YacL
	8854	SNV	1	T	C	Homozygous	159	160	99.38	0.46	36.62	Gene: blaKPC-3, CDS: blaKPC-3	gnl|Bakta|JEELEH_26775:c.724A>G	gnl|Bakta|JEELEH_26775:p.Thr242Ala	β-lactamase
	9067	SNV	1	C	T	Homozygous	150	150	100	0.35	36.2	Gene: blaKPC-3, CDS: blaKPC-3	gnl|Bakta|JEELEH_26775:c.511G>A	gnl|Bakta|JEELEH_26775:p.Ala171Thr	β-lactamase
	19588	Insertion	1	-	G	Homozygous	82	90	91.11	0.35	37	Gene: proQ, CDS: proQ	gnl|Bakta|JEELEH_26820:c.86dup	gnl|Bakta|JEELEH_26820:p.Leu30fs	RNA chaperone ProQ
	2412	SNV	1	T	C	Homozygous	620	620	100	0.41	36.36	CDS: JEELEH_27235, Gene: JEELEH_27235	gnl|Bakta|JEELEH_27235:c.485T>C	gnl|Bakta|JEELEH_27235:p.Val162Ala
	4306	SNV	1	A	G	Homozygous	591	601	98.34	0.39	36.43	Gene: yfmG, CDS: yfmG	gnl|Bakta|JEELEH_27435:c.197T>C	gnl|Bakta|JEELEH_27435:p.Ile66Thr	Cytoplasmic protein
	4883	Deletion	1	A	-	Homozygous	639	678	94.25	0.42	34.36	Gene: JEELEH_27445, CDS: JEELEH_27445	gnl|Bakta|JEELEH_27445:c.1080del	gnl|Bakta|JEELEH_27445:p.Pro361fs
	1716	SNV	1	A	G	Homozygous	166	166	100	0.14	36.42	CDS: mltE, Gene: mltE	gnl|Bakta|JEELEH_27485:c.11T>C	gnl|Bakta|JEELEH_27485:p.Val4Ala	X polypeptide
196228 vs 196071	13849	SNV	1	C	G	Homozygous	392	392	100	0.31	33.97	Gene: trhO, CDS: trhO	gnl|Bakta|DCFNEP_10485:c.487C>G	gnl|Bakta|DCFNEP_10485:p.Leu163Val	tRNA uridine(34) hydroxylase
	5186	SNV	1	T	C	Homozygous	21	21	100	0.48	36.43	CDS: lacI, Gene: lacI	gnl|Bakta|DCFNEP_18650:c.589A>G	gnl|Bakta|DCFNEP_18650:p.Ile197Val	Lactose operon repressor
	5318	SNV	1	C	G	Homozygous	24	24	100	0.38	37	CDS: lacI, Gene: lacI	gnl|Bakta|DCFNEP_18650:c.457G>C	gnl|Bakta|DCFNEP_18650:p.Glu153Gln	Lactose operon repressor
	5402	SNV	1	T	C	Homozygous	30	30	100	0.35	36.6	CDS: lacI, Gene: lacI	gnl|Bakta|DCFNEP_18650:c.373A>G	gnl|Bakta|DCFNEP_18650:p.Ser125Gly	Lactose operon repressor
	5579	SNV	1	G	C	Homozygous	25	25	100	0.5	37	CDS: lacI, Gene: lacI	gnl|Bakta|DCFNEP_18650:c.196C>G	gnl|Bakta|DCFNEP_18650:p.Gln66Glu	Lactose operon repressor
	2441	SNV	1	A	C	Homozygous	98	98	100	0.44	36.63	CDS: traF, Gene: traF	gnl|Bakta|DCFNEP_24150:c.120A>C	gnl|Bakta|DCFNEP_24150:p.Glu40Asp	Conjugal transfer protein TraF
	2452	SNV	1	C	T	Homozygous	123	123	100	0.47	36.12	CDS: traF, Gene: traF	gnl|Bakta|DCFNEP_24150:c.131C>T	gnl|Bakta|DCFNEP_24150:p.Ala44Val	Conjugal transfer protein TraF
196226 vs 196061	73874	SNV	1	C	A	Homozygous	149	149	100	0.44	39.46	CDS: rcsA, Gene: rcsA	gnl|Bakta|FEIGBN_02925:c.578G>T	gnl|Bakta|FEIGBN_02925:p.Arg193Leu	Transcriptional regulatory protein RcsA
	143878	SNV	1	G	T	Homozygous	314	315	99.68	0.33	39.08	CDS: pdxY, Gene: pdxY	gnl|Bakta|FEIGBN_16085:c.346C>A	gnl|Bakta|FEIGBN_16085:p.His116Asn	Pyridoxal kinase PdxY
	23027	SNV	1	A	G	Homozygous	926	1002	92.42	0.47	38.36	CDS: FEIGBN_24790, Gene: FEIGBN_24790	gnl|Bakta|FEIGBN_24790:c.434A>G	gnl|Bakta|FEIGBN_24790:p.*145Trp
	9046	SNV	1	C	A	Homozygous	531	531	100	0.49	38.79	CDS: blaKPC-3, Gene: blaKPC-3	gnl|Bakta|FEIGBN_25715:c.532G>T	gnl|Bakta|FEIGBN_25715:p.Asp178Tyr	β-lactamase
202826 vs 201901	53134	SNV	1	G	T	Homozygous	896	896	100	0.28	35.92	CDS: wzxE, Gene: wzxE	gnl|Bakta|JCJAKO_17630:c.1230C>A	gnl|Bakta|JCJAKO_17630:p.Phe410Leu	Lipid III flippase
	12785	SNV	1	C	T	Homozygous	187	187	100	0.26	35.97	CDS: blaKPC-3, Gene: blaKPC-3	gnl|Bakta|JCJAKO_21765:c.512C>T	gnl|Bakta|JCJAKO_21765:p.Ala171Val	β-lactamase
	14044	SNV	1	C	G	Homozygous	325	325	100	0.31	33.75	CDS: trhO, Gene: trhO	gnl|Bakta|JCJAKO_26110:c.487C>G	gnl|Bakta|JCJAKO_26110:p.Leu163Val	tRNA uridine(34) hydroxylase
231595 vs 231184	133533	SNV	1	G	T	Homozygous	532	532	100	0.29	36.23	CDS: sufS, Gene: sufS	gnl|Bakta|EJJIFG_03700:c.413G>T	gnl|Bakta|EJJIFG_03700:p.Gly138Val	Cysteine desulfurase
	262304	SNV	1	A	C	Homozygous	49	49	100	0.45	36.02	CDS: EJJIFG_08090, Gene: EJJIFG_08090	gnl|Bakta|EJJIFG_08090:c.430T>G	gnl|Bakta|EJJIFG_08090:p.Ser144Ala
	262787	SNV	1	T	G	Homozygous	488	488	100	0.39	36.21	CDS: EJJIFG_08095, Gene: EJJIFG_08095	gnl|Bakta|EJJIFG_08095:c.210A>C	gnl|Bakta|EJJIFG_08095:p.Lys70Asn
	9060	SNV	1	G	A	Homozygous	1464	1465	99.93	0.31	36.21	CDS: blaKPC-3, Gene: blaKPC-3	gnl|Bakta|EJJIFG_10380:c.518C>T	gnl|Bakta|EJJIFG_10380:p.Pro173Leu	β-lactamase
	42705	Deletion	3	GCT	-	Homozygous	485	520	93.27	0.47	35.58	CDS: cpxA, Gene: cpxA	gnl|Bakta|EJJIFG_10690:c.502_504del	gnl|Bakta|EJJIFG_10690:p.Leu168del	Histidine kinase
	2777	SNV	1	A	C	Homozygous	533	533	100	0.36	36.32	CDS: EJJIFG_13465, Gene: EJJIFG_13465	gnl|Bakta|EJJIFG_13465:c.72T>G	gnl|Bakta|EJJIFG_13465:p.Phe24Leu
	128292	SNV	1	A	T	Homozygous	264	264	100	0.46	35.91	CDS: cmoB, Gene: cmoB	gnl|Bakta|EJJIFG_14090:c.563A>T	gnl|Bakta|EJJIFG_14090:p.Glu188Val	tRNA U34 carboxymethyltransferase
231596 vs 231184	436951	SNV	1	G	A	Homozygous	668	668	100	0.42	36.26	CDS: lysR, Gene: lysR	gnl|Bakta|EJJIFG_02660:c.452G>A	gnl|Bakta|EJJIFG_02660:p.Gly151Asp	Transcriptional activator protein LysR
	38932	SNV	1	C	T	Homozygous	410	410	100	0.48	36.21	CDS: bfd, Gene: bfd	gnl|Bakta|EJJIFG_03275:c.511C>T	gnl|Bakta|EJJIFG_03275:p.His171Tyr	Bacterioferritin-associated ferredoxin
	266132	MNV	2	CG	TA	Homozygous	56	56	100	0.2	36.32	CDS: EJJIFG_08135, Gene: EJJIFG_08135	gnl|Bakta|EJJIFG_08135:c.488_489delinsTA	gnl|Bakta|EJJIFG_08135:p.Ala163Val
	266150	SNV	1	A	G	Homozygous	106	106	100	0.21	36.32	CDS: EJJIFG_08135, Gene: EJJIFG_08135	gnl|Bakta|EJJIFG_08135:c.506A>G	gnl|Bakta|EJJIFG_08135:p.Glu169Gly
	266152	SNV	1	T	A	Homozygous	98	98	100	0.2	35.78	CDS: EJJIFG_08135, Gene: EJJIFG_08135	gnl|Bakta|EJJIFG_08135:c.508T>A	gnl|Bakta|EJJIFG_08135:p.Ser170Thr
	266158	SNV	1	A	G	Homozygous	125	125	100	0.17	36.14	CDS: EJJIFG_08135, Gene: EJJIFG_08135	gnl|Bakta|EJJIFG_08135:c.514A>G	gnl|Bakta|EJJIFG_08135:p.Thr172Ala
	180664	SNV	1	A	G	Homozygous	512	513	99.81	0.32	36.51	CDS: tolQ, Gene: tolQ	gnl|Bakta|EJJIFG_11820:c.143A>G	gnl|Bakta|EJJIFG_11820:p.Glu48Gly	Tol-Pal system protein TolQ
	48583	SNV	1	C	T	Homozygous	415	416	99.76	0.35	36.62	Gene: rimI, CDS: rimI	gnl|Bakta|EJJIFG_17705:c.482C>T	gnl|Bakta|EJJIFG_17705:p.Pro161Leu	[Ribosomal protein bS18]-alanine N-acetyltransferase
	115782	SNV	1	A	G	Homozygous	303	303	100	0.25	36.37	Gene: xylB, CDS: xylB	gnl|Bakta|EJJIFG_18055:c.446A>G	gnl|Bakta|EJJIFG_18055:p.Asp149Gly	Xylulose kinase
	137722	SNV	1	C	G	Homozygous	426	426	100	0.3	36.44	CDS: folM, Gene: folM	gnl|Bakta|EJJIFG_19050:c.55G>C	gnl|Bakta|EJJIFG_19050:p.Gly19Arg	Dihydromonapterin reductase
